# Supplementary material for: Comparison of Fruit Texture and Storage Quality of Four Apple Varieties
Source: Foods. 2024 May 17;13(10):1563. doi: 10.3390/foods13101563 (PMC11121378; doi:10.3390/foods13101563)
Supplement: Supplementary file 1 [file foods-13-01563-s001.zip]

Archive with 1 entries (1 files):
- foods-2993183-supplementary.pdf
